# Supplementary material for: Increasing Care Partners’ Capacity for Supporting Individuals Living with Dementia Through Bravo Zulu: Achieving Excellence in Relationship-Centered Dementia Care
Source: Int J Environ Res Public Health. 2025 Jun 20;22(7):970. doi: 10.3390/ijerph22070970 (PMC12294183; doi:10.3390/ijerph22070970)
Supplement: Supplementary file 1 [file ijerph-22-00970-s001.zip]

Archive with 1 entries (1 files):
- ijerph-3672484-Supplementary Document-rev 06 19 2025.pdf
